# Supplementary material for: Identification of a Family of Vibrio Type III Secretion System Effectors That Contain a Conserved Serine/Threonine Kinase Domain
Source: mSphere. 2021 Aug 4;6(4):e00599-21. doi: 10.1128/mSphere.00599-21 (PMC8386410; doi:10.1128/mSphere.00599-21)
Supplement: TABLE S2 [file msphere.00599-21-st002.xlsx]

## Sheet: Table S2
Table S2. Analysis of the VPA1328 ORF using different T3SS effector prediction software.
	T3SE Prediction					BLASTp
Prediction Software	VPA1328 (VP_RS21530)	VopG (A33_1697)			Homology	Coverage (%)	E-Value	Identity (%)
Bean 2.0	+	+			VopG (A33_1697)	73	5e-49	41.92
pEffect	-	-
EffectiveDB	+	+
EP3	+	+
Bastion 3	+	+
PREFFECTOR	+	+
T3SSpp	+	+
