# Supplementary material for: Identification of a Family of Vibrio Type III Secretion System Effectors That Contain a Conserved Serine/Threonine Kinase Domain
Source: mSphere. 2021 Aug 4;6(4):e00599-21. doi: 10.1128/mSphere.00599-21 (PMC8386410; doi:10.1128/mSphere.00599-21)
Supplement: TABLE S1 [file msphere.00599-21-st001.xlsx]

## Sheet: Table S1
Table S1. Bacterial strains and plasmids used in this study.
	Species	Genotype	Plasmid	Strain Reference	Plasmid Function	Plasmid Reference
	E. coli	DH5a		Lab collection		---
	E. coli	SM10 (λpir)		Lab collection		---
	E. coli	DH5a (λpir)	pDM4	Lab collection	Suicide vector	19
	E. coli	DH5a	pCyaA	Lab collection	CyaA expression vector	19
	V. parahaemolyticus	RIMD2210633	---	Lab collection	---	---
	V. parahaemolyticus SmR	Spontaneous streptomycin resistant RIMD2210633	---	Lab collection	---	---
	V. parahaemolyticus SmR	ΔVPA1338 (vscN2)	---	Lab collection	---	---
	V. parahaemolyticus SmR	ΔVP1668 (vscN1)	---	Lab collection	---	---
	V. parahaemolyticus SmR	ΔVP1668/VPA1338 (vscN1/vscN2)	---	Lab collection	---	---
	V. parahaemolyticus SmR	Spontaneous streptomycin resistant RIMD2210633	pVopG-CyaA	Lab collection	CyaA expression vector	This study
	V. parahaemolyticus SmR	ΔVPA1338 (vscN2)	pVopG-CyaA	Lab collection	CyaA expression vector	This study
	V. parahaemolyticus SmR	ΔVP1668 (vscN1)	pVopG-CyaA	Lab collection	CyaA expression vector	This study
	V. parahaemolyticus SmR	ΔVP1668/VPA1338 (vscN1/vscN2)	pVopG-CyaA	Lab collection	CyaA expression vector	This study
	V. parahaemolyticus SmR	Spontaneous streptomycin resistant RIMD2210633	pCyaA	---	CyaA expression vector	19
	V. parahaemolyticus SmR	ΔVPA1338 (vscN2)	pCyaA	---	CyaA expression vector	19
	V. parahaemolyticus SmR	ΔVP1668 (vscN1)	pCyaA	---	CyaA expression vector	19
	V. parahaemolyticus SmR	ΔVP1668/VPA1338 (vscN1/vscN2)	pCyaA	---	CyaA expression vector	19
	V. parahaemolyticus SmR	Spontaneous streptomycin resistant RIMD2210633	pVopV-CyaA	---	CyaA expression vector	19
	V. parahaemolyticus SmR	ΔVPA1338 (vscN2)	pVopV-CyaA	---	CyaA expression vector	19
	V. parahaemolyticus SmR	ΔVP1668 (vscN1)	pVopV-CyaA	---	CyaA expression vector	19
	V. parahaemolyticus SmR	ΔVP1668/VPA1338 (vscN1/vscN2)	pVopV-CyaA	---	CyaA expression vector	19
	V. parahaemolyticus SmR	ΔVP1668/VPA1328 (vscN1/VPA1328)	---	---	---	This study
